# Supplementary material for: Contribution of Sex‐Biased Expressed Genes in Osteoarthritis
Source: Smart Med. 2025 Oct 6;4(4):e70019. doi: 10.1002/smmd.70019 (PMC12503069; doi:10.1002/smmd.70019)
Supplement: Supplementary file 2 — Table S1: Mapping quality control in RNA‐seq data sets. [file SMMD-4-e70019-s001.xlsx]

## Sheet: merged_RNA_qc_table_GSE114007
name	raw_reads	written_reads	average_input_read_length	before_alignment_dup	after_alignment_dup	align_0_time	exactly_1_time	uniq_ratio	gt_1_time	auc_genebody	assigned_reads_number	reads_ratio_with_gene_feature	all_gene_num	genes_CPM_gt_1
normal_01_M	19773642	19773642	74	0.382926	0.469072	213569	16872890	0.853302	2687183	81.5974	6700123	0.397094	23386	15759
normal_02_M	20328149	20328149	74	0.491265	0.577596	240684	14288241	0.70288	5799224	77.0814	5318274	0.372213	22052	15279
normal_03_F	21554320	21554320	74	0.474318	0.567964	236586	18173040	0.843128	3144694	80.6215	7512667	0.413396	22899	15493
normal_04_F	22006073	22006073	74	0.43312	0.51882	249320	17342719	0.788088	4414034	78.6244	6497213	0.374636	24130	16461
normal_05_M	20929682	20929682	74	0.495864	0.587049	246814	15560429	0.743462	5122439	81.7265	6120572	0.393342	22275	15054
normal_06_F	22046070	22046070	74	0.416924	0.504585	283389	16920354	0.7675	4842327	78.813	7163091	0.423342	24114	16062
normal_07_M	23323530	23323530	74	0.452186	0.540842	247167	20062232	0.860171	3014131	79.5979	8141226	0.405799	23246	15131
normal_08_M	22262685	22262685	74	0.465258	0.55609	275521	18304626	0.822211	3682538	80.8121	8504639	0.464617	23788	15382
normal_09_M	21664469	21664469	74	0.423455	0.513653	251658	18838448	0.869555	2574363	81.9742	8291229	0.440123	23754	15391
normal_10_M	21581581	21581581	74	0.40028	0.487183	237002	18544955	0.859295	2799624	79.8663	7493765	0.404086	23952	15825
Normal_Cart_10_8_M	17313175	15683841	95	0.610194	0.738166	1993982	10747611	0.685267	2942248	31.3574	6647265	0.618488	21966	14396
Normal_Cart_2_2_F	8392438	7419680	88	0.54746	0.561422	1478724	4307319	0.580526	1633637	35.4112	2340856	0.54346	22098	16095
Normal_Cart_3_3_F	12725013	11458566	96	0.501424	0.595281	797573	8063035	0.703669	2597958	42.5198	3887198	0.482101	25363	16199
Normal_Cart_4_4_M	30667113	26311436	96	0.625234	0.732457	1632323	19194551	0.729514	5484562	33.427	11660701	0.607501	29479	15776
Normal_Cart_5_5_M	15772336	13232904	95	0.499353	0.592938	1461127	9913108	0.749126	1858669	29.9567	5746488	0.579686	25684	15592
Normal_Cart_6_6_M	11212696	9147720	95	0.379025	0.480718	751101	7656106	0.836941	740513	17.2217	2891013	0.377609	32204	21176
Normal_Cart_7_3_M	15328389	13870474	95	0.535926	0.648554	1108565	9784418	0.705413	2977491	36.537	5805964	0.593389	23483	15886
Normal_Cart_9_7_M	22571711	19728809	95	0.602076	0.722621	2146534	11973345	0.606896	5608930	50.7731	6397873	0.534343	31122	17729
OA_01_F	22760089	22760089	74	0.491002	0.584284	256652	15661069	0.688093	6842368	80.3303	7621905	0.486678	23290	14939
OA_02_F	22707557	22707557	74	0.388308	0.475235	211226	19811626	0.872468	2684705	80.4388	8830748	0.445736	24220	15657
OA_03_F	22944749	22944749	74	0.433866	0.524649	239454	19654483	0.8566	3050812	81.4081	8428555	0.428836	23981	15550
OA_04_M	23618182	23618182	74	0.393566	0.477693	217233	20728128	0.877634	2672821	80.7335	8957987	0.432166	24339	15515
OA_05_M	23491451	23491451	74	0.460846	0.549887	231373	20240456	0.861609	3019622	80.7013	9569484	0.47279	23950	15268
OA_06_M	23048166	23048166	74	0.42644	0.511851	232872	17365805	0.753457	5449489	80.8	7191671	0.414128	23887	15257
OA_07_F	22211775	22211775	74	0.4265	0.507916	226818	19441633	0.875285	2543324	80.6578	7957198	0.409287	24192	16309
OA_08_F	22590510	22590510	74	0.422194	0.510305	229718	19498618	0.863133	2862174	81.0058	8300676	0.425706	23828	15157
OA_09_F	24160369	24160369	74	0.374449	0.459522	264606	21062946	0.871797	2832817	80.5126	8996937	0.427145	24824	16071
OA_10_F	23022009	23022009	74	0.511513	0.600009	238172	19227255	0.835168	3556582	81.8715	7906502	0.411213	22822	15609
OA_Cart_10_9_M	26991382	23748083	96	0.45464	0.558409	2764654	18060048	0.760484	2923381	29.5398	6237382	0.345369	43205	24470
OA_Cart_1_7_F	13304597	10658205	95	0.49175	0.614775	1182079	8282819	0.777131	1193307	19.5562	4109198	0.496111	32013	18005
OA_Cart_2_8_M	12581700	9717364	95	0.534355	0.659786	1134954	7462858	0.767992	1119552	17.8131	3884059	0.520452	29682	19266
OA_Cart_3_9_F	10785983	9994503	97	0.427369	0.52522	725966	8404733	0.840936	863804	13.9496	2739726	0.325974	36595	26457
OA_Cart_4_10_F	11228526	10191721	95	0.649622	0.806561	1798462	7553388	0.74113	839871	13.9083	4643338	0.614736	20993	15269
OA_Cart_5_5_F	15077152	14479547	109	0.653084	0.724835	227383	11009253	0.760331	3242911	29.2598	5777532	0.524789	24014	15418
OA_Cart_6_1_M	18526845	15691393	95	0.553345	0.66138	1070439	11221773	0.715155	3399181	48.0824	6932323	0.617756	27514	15920
OA_Cart_7_2_F	19471109	16597280	90	0.585811	0.610916	3837724	9794409	0.590121	2965147	46.8663	5583292	0.570049	29165	16681
OA_Cart_8_5_M	23339570	21951235	97	0.43845	0.611738	5574522	12918021	0.588487	3458692	57.4191	7731454	0.598501	23839	14918
OA_Cart_9_6_M	22578191	20776206	96	0.4746	0.573873	1110774	14810099	0.712839	4855333	62.4261	7670717	0.517938	25944	15444

## Sheet: merged_RNA_qc_table_GSE168505
name	raw_reads	written_reads	average_input_read_length	before_alignment_dup	after_alignment_dup	align_0_time	exactly_1_time	uniq_ratio	gt_1_time	auc_genebody	assigned_reads_number	reads_ratio_with_gene_feature	all_gene_num	genes_CPM_gt_1
GSE168505_Norm1_R1	48701224	48695225	101	0.567785	0.475589	12863919	25092561	0.515298	10738745	78.5794	13895057	0.553752	29546	16595
GSE168505_Norm2_R1	45478192	45471543	101	0.584013	0.507199	9283903	23365864	0.513857	12821776	81.0315	11855303	0.507377	28068	16464
GSE168505_Norm3_R1	61169460	61166392	101	0.603542	0.474027	5271586	38593807	0.630964	17300999	78.5972	20511476	0.531471	30531	16197
GSE168505_OA1_R1	80143480	80139666	101	0.679501	0.579578	5599639	43063597	0.537357	31476430	79.5054	23667248	0.549588	29626	15681
GSE168505_OA2_R1	58948866	58945760	101	0.559866	0.329551	4657847	48137389	0.816639	6150524	79.5031	33467649	0.695253	30103	15131
GSE168505_OA3_R1	55831161	55828386	101	0.637525	0.451909	5309983	40100408	0.71828	10417995	77.8385	28987474	0.722872	29304	14800
GSE168505_OA4_R1	62122265	62116373	101	0.60166	0.475242	8782516	34147804	0.549739	19186053	79.168	20935909	0.613097	31049	16653

## Sheet: merged_RNA_qc_table_GSE111358
name	raw_reads	written_reads	average_input_read_length	before_alignment_dup	after_alignment_dup	align_0_time	exactly_1_time	uniq_ratio	gt_1_time	auc_genebody	assigned_reads_number	reads_ratio_with_gene_feature	all_gene_num	genes_CPM_gt_1
GSE111358_Norm1_R1	30633365	28101783	145	0.431145	0.346839	798950	26367344	0.93828	935489	74.4839	21167012	0.802774	35914	15520
GSE111358_Norm2_R1	26680519	24050121	144	0.441075	0.364841	884632	22464468	0.934069	701021	75.4891	17982395	0.800482	36446	15551
GSE111358_Norm3_R1	28732719	26455936	146	0.38765	0.284569	728929	24828452	0.938483	898555	75.9727	19179049	0.772463	37241	16378
GSE111358_Norm4_R1	30776260	28008561	145	0.37753	0.288711	1189937	25764305	0.919872	1054319	76.2858	18457041	0.71638	39370	17936
GSE111358_Norm5_R1	27677180	25185673	145	0.4163	0.304137	1230401	23135164	0.918584	820108	74.8327	18263913	0.789444	36424	15836
GSE111358_Norm6_R1	29329715	26891869	146	0.45266	0.348104	1134014	24896241	0.925791	861614	75.5414	20947485	0.841391	33753	14475
GSE111358_OA10_R1	26844062	24522010	145	0.42365	0.322696	466192	23356665	0.952478	699153	77.5501	18256715	0.781649	37387	16246
GSE111358_OA1_R1	28898418	26918045	147	0.440415	0.339533	828923	25298677	0.939841	790445	74.3496	20878686	0.825288	35639	15400
GSE111358_OA2_R1	29497349	25851393	143	0.431405	0.342758	1836436	23278635	0.900479	736322	75.5965	18673068	0.802155	36178	15820
GSE111358_OA3_R1	22179211	19618156	144	0.38961	0.300829	1020147	18006137	0.91783	591872	78.6113	14073190	0.781577	36232	16332
GSE111358_OA4_R1	28980666	26749312	145	0.427875	0.325851	809542	25062657	0.936946	877113	72.3159	20985294	0.837313	34275	15259
GSE111358_OA5_R1	28499923	26626143	146	0.40636	0.29873	737511	24975342	0.938001	913290	75.7044	19431721	0.778036	37697	16480
GSE111358_OA6_R1	26676669	24799429	148	0.34841	0.267948	920386	23050502	0.929477	828541	75.8062	17909046	0.776948	37220	16595
GSE111358_OA7_R1	30344876	27788787	144	0.38611	0.322432	1331591	25538491	0.919021	918705	80.0386	19069545	0.746698	39116	17140
GSE111358_OA8_R1	28737771	26096753	143	0.347275	0.264617	1006118	24111861	0.923941	978774	76.9472	17751450	0.736212	38628	17604
GSE111358_OA9_R1	28994325	26738831	145	0.388375	0.28595	611378	25210329	0.942836	917124	78.585	18917132	0.750372	38839	17279

## Sheet: merged_RNA_qc_table_E-MTAB-4304
name	raw_reads	written_reads	average_input_read_length	before_alignment_dup	after_alignment_dup	align_0_time	exactly_1_time	uniq_ratio	gt_1_time	auc_genebody	assigned_reads_number	reads_ratio_with_gene_feature	all_gene_num	genes_CPM_gt_1
P1_DMC_M_R1	60894218	60306246	200	0.814711	0.528969	988951	57631490	0.955647	1685805	80.3805	55398809	0.961259	25047	13159
P1_PLC_M_R1	72528271	71216470	200	0.85141	0.709501	4049459	65237281	0.916042	1929730	80.4115	62134853	0.952444	24800	13601
P2_DMC_M_R1	60485195	59838825	200	0.796362	0.492215	1670940	56452199	0.943404	1715686	79.8546	53537455	0.948368	25958	13467
P2_PLC_M_R1	23302284	22996008	201	0.737508	0.401915	860862	21514431	0.935572	620715	75.9088	20299896	0.943548	23719	13930
P3_DMC_F_R1	43087485	42703733	200	0.777806	0.460934	1194307	40237445	0.942247	1271981	79.6882	38365165	0.953469	24762	13453
P3_PLC_F_R1	21788768	21511066	201	0.748571	0.413012	827594	20203309	0.939205	480163	73.809	19247605	0.952696	22852	13259
P4_DMC_F_R1			200	0.730658	0.432462	941234	18689046		486800	80.3497	17746660	0.949575	21957	13121
P4_PLC_F_R1	34683739	34329407	200	0.781859	0.518223	1033576	32045468	0.93347	1250363	80.5681	30115794	0.939783	23634	13405
P5_DMC_M_R1	57662423	56449800	200	0.822234	0.577466	2248278	53041688	0.939626	1159834	77.9809	50448210	0.951105	25580	13355
P5_PLC_M_R1	41782259	40896035	200	0.796234	0.54892	1416776	38589598	0.943602	889661	78.8372	36271882	0.939939	24385	13442
P6_DMC_M_R1	30885687	30385271	200	0.777351	0.501077	1941451	27682056	0.911035	761764	77.6924	26405739	0.953894	24268	13722
P6_PLC_M_R1	24980314	24559121	200	0.71627	0.387904	1166648	22770505	0.927171	621968	76.8793	21359663	0.938041	24014	13763
P7_DMC_F_R1	32338693	31817299	200	0.759826	0.459053	1685856	29361848	0.922827	769595	75.531	27867328	0.9491	24165	13528
P7_PLC_F_R1	38925684	38142553	200	0.758405	0.457874	2099631	35098250	0.920186	944672	77.764	32923965	0.938051	25606	14267
P8_DMC_M_R1	38185169	37665622	200	0.765579	0.426574	509798	36075086	0.957772	1080738	79.7696	34417911	0.954063	24214	13693
P8_PLC_M_R1	35238042	34733911	200	0.826155	0.636918	1337371	32391850	0.932571	1004690	74.5883	30532393	0.942595	23088	13793

## Sheet: merged_RNA_qc_table_E-MTAB-6266
name	raw_reads	written_reads	average_input_read_length	before_alignment_dup	after_alignment_dup	align_0_time	exactly_1_time	uniq_ratio	gt_1_time	auc_genebody	assigned_reads_number	reads_ratio_with_gene_feature	all_gene_num	genes_CPM_gt_1
E-MTAB-6266_Norm10_R1	19645640	19420260	191	0.668139	0.366439	1050786	17789795	0.916043	579679	73.4045	16600583	0.933152	22760	14307
E-MTAB-6266_Norm1_R1	19882859	19581254	196	0.642754	0.3101	192829	18784934	0.959333	603491	75.7544	17624232	0.938211	22967	13938
E-MTAB-6266_Norm2_R1	35237801	34616773	197	0.716777	0.390552	270567	32800430	0.94753	1545776	82.2155	30770403	0.93811	24748	14222
E-MTAB-6266_Norm3_R1	17776390	17615539	196	0.699293	0.384276	160321	16880648	0.958282	574570	75.9215	15820823	0.937217	22147	13602
E-MTAB-6266_Norm4_R1	17170895	17011235	196	0.687169	0.381661	155453	16153880	0.949601	701902	75.539	14845626	0.919013	21959	13849
E-MTAB-6266_Norm5_R1	20696843	20356030	194	0.681845	0.374217	1310019	18302639	0.899126	743372	74.6997	17147456	0.936884	23389	14549
E-MTAB-6266_Norm6_R1	15503487	15390148	197	0.698866	0.421736	677565	14247312	0.925742	465271	77.0961	13231639	0.928711	21545	13813
E-MTAB-6266_Norm7_R1	15950390	15776364	195	0.64437	0.336239	841070	14445355	0.915633	489939	74.8166	13352682	0.924358	22038	14074
E-MTAB-6266_Norm8_R1	50892932	50869249	150	0.784937	0.54244	257890	48875707	0.96081	1735652	79.5889	45301453	0.926871	24415	13591
E-MTAB-6266_Norm9_R1	53976495	53940837	150	0.826201	0.613254	519044	51469482	0.954184	1952311	77.6281	47656760	0.925923	23311	12949
E-MTAB-6266_OA10_R1	38925684	38138611	197	0.751587	0.457017	349050	36782183	0.964434	1007378	78.1359	34498275	0.937907	24668	13969
E-MTAB-6266_OA11_R1	45840302	45042483	198	0.772774	0.480403	351295	43508886	0.965952	1182302	76.3189	40965917	0.941553	24747	13599
E-MTAB-6266_OA12_R1	39611717	38951207	197	0.81384	0.582491	309905	37560963	0.964308	1080339	79.74	35837320	0.954111	22808	13224
E-MTAB-6266_OA13_R1	45277254	44492154	197	0.802131	0.58082	483923	42795457	0.961865	1212774	76.7507	40572411	0.948054	24650	14069
E-MTAB-6266_OA14_R1	44705208	44033025	197	0.868931	0.74656	436980	42125755	0.956685	1470290	78.4363	39602894	0.940111	21925	13458
E-MTAB-6266_OA15_R1	35238042	34731774	198	0.823333	0.635159	297707	33394862	0.961508	1039205	74.8669	31476006	0.94254	22340	13609
E-MTAB-6266_OA16_R1	21034023	20734031	200	0.731932	0.423068	108536	19960820	0.962708	664675	70.435	18744755	0.939077	22126	13686
E-MTAB-6266_OA17_R1	27230638	26975487	196	0.707241	0.404678	188432	25791115	0.956095	995940	79.4212	24312803	0.942681	23431	14081
E-MTAB-6266_OA18_R1	20958787	20669746	196	0.642373	0.348094	172103	19539047	0.945297	958596	78.1069	17597798	0.900648	23767	14363
E-MTAB-6266_OA19_R1	18191609	18000412	196	0.707786	0.488947	145818	17170266	0.953882	684328	77.6822	15748181	0.917177	22059	14173
E-MTAB-6266_OA1_R1	72528271	71209133	197	0.846767	0.708501	657221	68499176	0.961944	2052736	80.5772	65244674	0.952488	23851	13348
E-MTAB-6266_OA20_R1	22181936	21926801	196	0.765575	0.57127	193040	20742488	0.945988	991273	78.1369	19312734	0.931071	21310	13549
E-MTAB-6266_OA21_R1	20560603	20260572	197	0.770003	0.608206	172017	19120024	0.943706	968531	77.234	17780147	0.929923	21603	14402
E-MTAB-6266_OA22_R1	24585785	24331336	196	0.716622	0.43239	173456	23255323	0.955777	902557	80.408	21725702	0.934225	23084	14062
E-MTAB-6266_OA23_R1	22645639	22197179	196	0.702299	0.423767	173309	21249028	0.957285	774842	78.7373	20044836	0.94333	22848	14167
E-MTAB-6266_OA24_R1	19179957	18978530	197	0.695286	0.355195	127384	18131692	0.955379	719454	77.0429	17260818	0.95197	21727	13308
E-MTAB-6266_OA25_R1	10190336	10020303	198	0.573487	0.210558	77981	9631641	0.961213	310681	74.3929	8890477	0.923049	21340	14136
E-MTAB-6266_OA26_R1	25324485	24887397	197	0.643849	0.31186	252934	23881939	0.9596	752524	76.3561	21663338	0.907101	24497	14119
E-MTAB-6266_OA27_R1	25731934	25160638	196	0.669211	0.35877	334165	24052058	0.95594	774415	76.1874	22052652	0.916872	24096	13975
E-MTAB-6266_OA28_R1	18201915	17907673	197	0.618188	0.245624	172902	17251356	0.96335	483415	75.825	16058184	0.930836	22890	13840
E-MTAB-6266_OA29_R1	20298275	20126055	197	0.712747	0.391859	165993	19387066	0.963282	572996	75.4055	18310385	0.944464	22265	13611
E-MTAB-6266_OA2_R1	23302284	22991280	199	0.733154	0.400059	164434	22181020	0.964758	645826	76.2714	20927936	0.943506	22875	13814
E-MTAB-6266_OA30_R1	21548358	21334577	197	0.710786	0.40841	183876	20586840	0.964952	563861	75.1122	19155615	0.930479	22748	13688
E-MTAB-6266_OA31_R1	14741215	14560580	197	0.675298	0.364875	127082	14029782	0.963546	403716	73.3181	13045165	0.92982	21900	13679
E-MTAB-6266_OA32_R1	14703954	14553613	197	0.666334	0.346361	139992	13981896	0.960716	431725	75.6869	13088216	0.936083	22306	14008
E-MTAB-6266_OA33_R1	18857473	18718984	194	0.699399	0.371181	1639517	16473220	0.880027	606247	78.4521	15333484	0.930813	21964	13573
E-MTAB-6266_OA34_R1	18005406	17863511	197	0.681971	0.312222	1162340	16197375	0.90673	503796	75.0255	15198957	0.938359	22239	13640
E-MTAB-6266_OA35_R1	19671990	19522561	196	0.681925	0.33194	989901	18032633	0.923682	500027	73.9782	16896739	0.937009	22225	13524
E-MTAB-6266_OA36_R1	21172660	20932845	194	0.681326	0.368402	1374911	18941824	0.904885	616110	74.4975	17598282	0.92907	23158	14401
E-MTAB-6266_OA37_R1	23761002	21380591	188	0.830688	0.678421	1122549	19485415	0.91136	772627	77.4686	18230690	0.935607	20143	13319
E-MTAB-6266_OA38_R1	22271155	20903581	182	0.778566	0.609422	736454	19254596	0.921115	912531	78.4857	17974993	0.933543	21421	13834
E-MTAB-6266_OA39_R1	18913173	18203290	183	0.816689	0.684105	1166325	16319972	0.89654	716993	75.3765	15132887	0.927262	20055	13491
E-MTAB-6266_OA3_R1	21788768	21506933	199	0.744036	0.410498	158711	20846652	0.969299	501570	74.0926	19859329	0.952639	22030	13151
E-MTAB-6266_OA40_R1	21219648	20814197	197	0.740903	0.449457	447088	19742573	0.948515	624536	76.39	18645134	0.944413	22002	13434
E-MTAB-6266_OA41_R1	6021680	5193895	186	0.653414	0.436074	332870	4665991	0.898361	195034	75.5274	4329407	0.927864	18042	13524
E-MTAB-6266_OA42_R1	17159978	16084982	196	0.688627	0.40841	364700	15201808	0.945093	518474	76.7778	14084483	0.926501	22368	13845
E-MTAB-6266_OA43_R1	19677334	19300018	197	0.71716	0.428242	342483	18359319	0.951259	598216	77.1239	17158732	0.934606	22642	13816
E-MTAB-6266_OA44_R1	21799722	21270551	198	0.714828	0.407845	265708	20426374	0.960312	578469	77.7777	19011746	0.930745	23170	13769
E-MTAB-6266_OA45_R1	21227350	21165681	194	0.686774	0.364874	414929	20232235	0.955898	518517	76.4665	18973176	0.93777	22535	13879
E-MTAB-6266_OA46_R1	18442542	18364104	195	0.675581	0.399512	802270	17029352	0.927317	532482	77.1612	15455632	0.907588	22634	14185
E-MTAB-6266_OA47_R1	14705184	14618990	195	0.636265	0.301436	496595	13758721	0.941154	363674	76.2716	12796001	0.930028	21692	13909
E-MTAB-6266_OA48_R1	16483840	16372979	196	0.66987	0.327745	610221	15364441	0.938402	398317	78.4914	14427435	0.939015	21528	13655
E-MTAB-6266_OA49_R1	51654097	51435596	150	0.808036	0.597877	223965	49763217	0.967486	1448414	77.426	46509455	0.934615	24336	13502
E-MTAB-6266_OA4_R1	34683739	34327071	198	0.778931	0.517814	203406	32834556	0.956521	1289109	80.5943	30855098	0.939714	22871	13277
E-MTAB-6266_OA50_R1	54991206	54860801	150	0.789161	0.558489	235446	53027634	0.966585	1597721	77.1539	48642802	0.91731	25102	13634
E-MTAB-6266_OA51_R1	32630594	32612850	150	0.759631	0.495573	134373	31602852	0.969031	875625	75.122	29686636	0.939366	23480	13592
E-MTAB-6266_OA52_R1	57548535	57535377	150	0.821382	0.614633	222839	55688383	0.967898	1624155	78.0388	52708712	0.946494	25552	14218
E-MTAB-6266_OA53_R1	44753585	44737443	150	0.766992	0.50749	188536	43220087	0.966083	1328820	78.4171	40100123	0.927812	25009	13882
E-MTAB-6266_OA54_R1	48042230	47995164	150	0.765042	0.513299	202747	46416541	0.967109	1375876	76.7373	42845918	0.923074	25655	14110
E-MTAB-6266_OA55_R1	55214643	55160001	150	0.81377	0.574898	495460	53148212	0.963528	1516329	78.0035	50189966	0.94434	24597	13398
E-MTAB-6266_OA56_R1	49256588	49186857	150	0.78537	0.502762	637603	47043431	0.956423	1505823	77.591	44267914	0.941001	24861	13611
E-MTAB-6266_OA57_R1	49489928	49461796	150	0.803895	0.532829	707921	47395072	0.958216	1358803	78.791	45075525	0.951059	24013	13148
E-MTAB-6266_OA58_R1	50374907	50351908	150	0.82524	0.60744	539424	48321659	0.959679	1490825	79.4775	45328453	0.938057	24428	13571
E-MTAB-6266_OA59_R1	48163904	48128148	150	0.810359	0.580965	415501	46044577	0.956708	1668070	79.2498	43002900	0.933941	25030	14237
E-MTAB-6266_OA5_R1	38444733	37952958	199	0.735812	0.394708	268266	36298418	0.956406	1386274	78.2368	33960594	0.935594	24653	13918
E-MTAB-6266_OA60_R1	51972350	51866357	150	0.801898	0.528905	449599	49837644	0.960886	1579114	77.7717	47159480	0.946262	24860	13676
E-MTAB-6266_OA6_R1	48557901	47915856	198	0.766154	0.452948	579693	45909226	0.958122	1426937	80.0912	43044742	0.937605	24699	13544
E-MTAB-6266_OA7_R1	24774496	24480162	197	0.668318	0.311169	180952	23498216	0.959888	800994	79.7726	21882734	0.931251	23992	14026
E-MTAB-6266_OA8_R1	41782259	40894020	198	0.793056	0.546275	349623	39622088	0.968897	922309	78.9515	37240030	0.939881	23510	13290
E-MTAB-6266_OA9_R1	24980314	24557385	197	0.710607	0.385981	210524	23692778	0.964792	654083	77.3779	22219841	0.937832	23091	13531
